# Supplementary material for: Distinct mutations emerge in the genome of serotype O foot-and-mouth disease virus during persistence in cattle
Source: J Virol. 2025 Feb 7;99(3):e01422-24. doi: 10.1128/jvi.01422-24 (PMC11915810; doi:10.1128/jvi.01422-24)
Supplement: Table S1 — Detected single nucleotide variants (SNVs) in inoculum and vesicular material from different animals. [file jvi.01422-24-s0002.xlsx]

## Sheet: Table S1
	Supplementary Table S1: Detected single nucleotide variants (SNVs) in inoculum and vesicular material from different animals. SNVs with a frequency greater than 50% are highlighted with a grey background. SNVs that were already present in the inoculum are highlighted with a yellow background. The genome position is shown with respect to the reference sequence of the inoculum O/FRA/1/2001 (OV12113…
	Library ID	SRA accession	Animal ID	Sample type	Genome position	Region	Reference	Alternative	Depth	Frequency	Change	Impact on amino acid	Position in peptide
	lib03323	SRR31675838	506	Inoculum	20	*	T	A	1228	0.036645	*	*	*
	lib03323	SRR31675838	506	Inoculum	21	*	C	T	1828	0.025164	*	*	*
	lib03323	SRR31675838	506	Inoculum	22	*	T	G	1862	0.025242	*	*	*
	lib03323	SRR31675838	506	Inoculum	23	*	C	A	1930	0.023834	*	*	*
	lib03323	SRR31675838	506	Inoculum	24	*	A	G	1956	0.023517	*	*	*
	lib03323	SRR31675838	506	Inoculum	25	*	T	A	1961	0.028047	*	*	*
	lib03323	SRR31675838	506	Inoculum	33	*	A	G	2922	0.013689	*	*	*
	lib03323	SRR31675838	506	Inoculum	460	*	T	C	4030	0.009429	*	*	*
	lib03323	SRR31675838	506	Inoculum	793	*	G	T	15267	0.008843	*	*	*
	lib03323	SRR31675838	506	Inoculum	881	*	C	T	11988	0.006006	*	*	*
	lib03323	SRR31675838	506	Inoculum	1071	*	C	T	11385	0.007817	*	*	*
	lib03323	SRR31675838	506	Inoculum	1673	leader	A	G	44234	0.008749	synonymous	Lys193Lys	193/201
	lib03323	SRR31675838	506	Inoculum	1868	VP4	T	C	35923	0.006514	synonymous	Thr57Thr	57/85
	lib03323	SRR31675838	506	Inoculum	1872	VP4	A	G	34567	0.005959	missense	Thr59Ala	59/85
	lib03323	SRR31675838	506	Inoculum	1881	VP4	A	G	29511	0.008031	missense	Thr62Ala	62/85
	lib03323	SRR31675838	506	Inoculum	2352	VP2	A	C	32899	0.006444	missense	Lys134Gln	134/218
	lib03323	SRR31675838	506	Inoculum	2352	VP2	A	G	32899	0.071552	missense	Lys134Glu	134/218
	lib03323	SRR31675838	506	Inoculum	2353	VP2	A	C	32816	0.006613	missense	Lys134Thr	134/218
	lib03323	SRR31675838	506	Inoculum	2354	VP2	G	C	32829	0.009382	missense	Lys134Asn	134/218
	lib03323	SRR31675838	506	Inoculum	2354	VP2	G	T	32829	0.02641	missense	Lys134Asn	134/218
	lib03323	SRR31675838	506	Inoculum	2386	VP2	A	G	25821	0.00852	missense	His145Arg	145/218
	lib03323	SRR31675838	506	Inoculum	2772	VP3	C	A	22794	0.007853	missense	Arg56Ser	56/220
	lib03323	SRR31675838	506	Inoculum	2772	VP3	C	T	22794	0.221286	missense	Arg56Cys	56/220
	lib03323	SRR31675838	506	Inoculum	2773	VP3	G	A	22767	0.027408	missense	Arg56His	56/220
	lib03323	SRR31675838	506	Inoculum	2773	VP3	G	T	22767	0.012035	missense	Arg56Leu	56/220
	lib03323	SRR31675838	506	Inoculum	2782	VP3	G	A	25231	0.016646	missense	Gly59Asp	59/220
	lib03323	SRR31675838	506	Inoculum	2785	VP3	G	A	25859	0.02939	missense	Gly60Asp	60/220
	lib03323	SRR31675838	506	Inoculum	2856	VP3	A	C	29932	0.013798	missense	Lys84Gln	84/220
	lib03323	SRR31675838	506	Inoculum	2869	VP3	A	C	30075	0.009011	missense	Asn88Thr	88/220
	lib03323	SRR31675838	506	Inoculum	2869	VP3	A	G	30075	0.033583	missense	Asn88Ser	88/220
	lib03323	SRR31675838	506	Inoculum	3191	VP3	C	T	22954	0.006317	synonymous	Asp195Asp	195/220
	lib03323	SRR31675838	506	Inoculum	3617	VP1	G	C	24997	0.006801	synonymous	Leu117Leu	117/211
	lib03323	SRR31675838	506	Inoculum	3667	VP1	G	A	26907	0.006467	missense	Cys134Tyr	134/211
	lib03323	SRR31675838	506	Inoculum	3850	VP1	A	T	16399	0.011769	missense	His195Leu	195/211
	lib03323	SRR31675838	506	Inoculum	3851	VP1	C	A	16424	0.012604	missense	His195Gln	195/211
	lib03323	SRR31675838	506	Inoculum	3862	VP1	C	A	14870	0.008339	missense	Ala199Asp	199/211
	lib03323	SRR31675838	506	Inoculum	3895	VP1	A	C	13004	0.034066	missense	Lys210Thr	210/211
	lib03323	SRR31675838	506	Inoculum	4505	2C	C	A	22884	0.012847	synonymous	Ile30Ile	30/318
	lib03323	SRR31675838	506	Inoculum	4955	2C	T	C	28962	0.019992	synonymous	Thr180Thr	180/318
	lib03323	SRR31675838	506	Inoculum	5158	2C	T	C	42484	0.015017	missense	Ile248Thr	248/318
	lib03323	SRR31675838	506	Inoculum	5396	3A	G	C	17304	0.011674	synonymous	Val9Val	9/153
	lib03323	SRR31675838	506	Inoculum	5781	3A	G	A	33438	0.028261	missense	Val138Met	138/153
	lib03323	SRR31675838	506	Inoculum	5788	3A	C	T	33749	0.007793	missense	Ser140Phe	140/153
	lib03323	SRR31675838	506	Inoculum	6959	3D	T	C	16639	0.01214	synonymous	Asn93Asn	93/470
	lib03323	SRR31675838	506	Inoculum	8112	*	T	C	3363	0.016057	*	*	*
	lib03323	SRR31675838	506	Inoculum	8114	*	G	A	3177	0.010387	*	*	*
	lib03323	SRR31675838	506	Inoculum	8116	*	A	C	2219	0.022082	*	*	*
	lib03323	SRR31675838	506	Inoculum	8116	*	A	G	2219	0.031996	*	*	*
	lib03323	SRR31675838	506	Inoculum	8118	*	A	G	1360	0.051471	*	*	*
	lib03324	SRR31675837	190	vesicular material	427	*	C	T	3160	0.008228	*	*	*
	lib03324	SRR31675837	190	vesicular material	568	*	G	T	9796	0.045937	*	*	*
	lib03324	SRR31675837	190	vesicular material	1071	*	C	T	13338	0.008997	*	*	*
	lib03324	SRR31675837	190	vesicular material	1583	leader	T	C	49572	0.012628	synonymous	Asp163Asp	163/201
	lib03324	SRR31675837	190	vesicular material	2772	VP3	C	T	29771	0.040073	missense	Arg56Cys	56/220
	lib03324	SRR31675837	190	vesicular material	2785	VP3	G	A	32624	0.424626	missense	Gly60Asp	60/220
	lib03324	SRR31675837	190	vesicular material	3851	VP1	C	A	23059	0.564552	missense	His195Gln	195/211
	lib03324	SRR31675837	190	vesicular material	5629	3A	A	G	58722	0.005381	missense	Asp87Gly	87/153
	lib03324	SRR31675837	190	vesicular material	5752	3A	C	T	42887	0.007531	missense	Thr128Ile	128/153
	lib03324	SRR31675837	190	vesicular material	7055	3D	G	A	11372	0.012575	synonymous	Gly125Gly	125/470
	lib03324	SRR31675837	190	vesicular material	8112	*	T	C	4837	0.011991	*	*	*
	lib03324	SRR31675837	190	vesicular material	8114	*	G	A	4520	0.009735	*	*	*
	lib03324	SRR31675837	190	vesicular material	8116	*	A	C	3238	0.02903	*	*	*
	lib03324	SRR31675837	190	vesicular material	8118	*	A	G	1989	0.050277	*	*	*
	lib03324	SRR31675837	190	vesicular material	8126	*	T	G	1196	0.024247	*	*	*
	lib03325	SRR31675836	191	vesicular material	20	*	T	A	2361	0.025837	*	*	*
	lib03325	SRR31675836	191	vesicular material	21	*	C	T	4615	0.013218	*	*	*
	lib03325	SRR31675836	191	vesicular material	25	*	T	A	4988	0.014836	*	*	*
	lib03325	SRR31675836	191	vesicular material	205	*	T	C	5863	0.50452	*	*	*
	lib03325	SRR31675836	191	vesicular material	351	*	C	T	4167	0.141349	*	*	*
	lib03325	SRR31675836	191	vesicular material	1071	*	C	T	14567	0.006316	*	*	*
	lib03325	SRR31675836	191	vesicular material	2111	VP2	C	T	41425	0.478841	synonymous	Thr53Thr	53/218
	lib03325	SRR31675836	191	vesicular material	2772	VP3	C	T	32592	0.502209	missense	Arg56Cys	56/220
	lib03325	SRR31675836	191	vesicular material	2773	VP3	G	A	32579	0.493263	missense	Arg56His	56/220
	lib03325	SRR31675836	191	vesicular material	4878	2C	A	G	35597	0.074416	missense	Thr155Ala	155/318
	lib03325	SRR31675836	191	vesicular material	5516	3A	G	A	22433	0.016939	synonymous	Lys49Lys	49/153
	lib03325	SRR31675836	191	vesicular material	5702	3A	G	C	40807	0.483299	missense	Lys11VP4sn	111/153
	lib03325	SRR31675836	191	vesicular material	7055	3D	G	A	9539	0.015306	synonymous	Gly125Gly	125/470
	lib03325	SRR31675836	191	vesicular material	7651	3D	A	G	14349	0.006342	missense	Glu324Gly	324/470
	lib03325	SRR31675836	191	vesicular material	8112	*	T	C	3496	0.024027	*	*	*
	lib03325	SRR31675836	191	vesicular material	8114	*	G	A	3231	0.015166	*	*	*
	lib03325	SRR31675836	191	vesicular material	8116	*	A	C	2065	0.043584	*	*	*
	lib03325	SRR31675836	191	vesicular material	8118	*	A	G	1303	0.041443	*	*	*
	lib03326	SRR31675835	425	vesicular material	2167	VP2	G	C	50532	0.008688	missense	Ser72Thr	72/218
	lib03326	SRR31675835	425	vesicular material	2772	VP3	C	T	32342	0.996877	missense	Arg56Cys	56/220
	lib03326	SRR31675835	425	vesicular material	3261	VP3	A	G	37246	0.006685	missense	Thr219Ala	219/220
	lib03326	SRR31675835	425	vesicular material	3821	VP1	A	G	26957	0.009608	synonymous	Thr185Thr	185/211
	lib03326	SRR31675835	425	vesicular material	7470	3D	G	A	24643	0.00913	missense	Asp264Asn	264/470
	lib03326	SRR31675835	425	vesicular material	7607	3D	T	C	24207	0.996778	synonymous	Ile309Ile	309/470
	lib03326	SRR31675835	425	vesicular material	7812	3D	C	T	11678	0.99863	missense	His378Tyr	378/470
	lib03326	SRR31675835	425	vesicular material	8112	*	T	C	4044	0.018051	*	*	*
	lib03326	SRR31675835	425	vesicular material	8114	*	G	A	3752	0.011994	*	*	*
	lib03326	SRR31675835	425	vesicular material	8116	*	A	C	2530	0.032016	*	*	*
	lib03326	SRR31675835	425	vesicular material	8116	*	A	G	2530	0.052569	*	*	*
	lib03326	SRR31675835	425	vesicular material	8118	*	A	G	1627	0.048556	*	*	*
	lib03326	SRR31675835	425	vesicular material	8135	*	T	C	785	0.015287	*	*	*
	lib03327	SRR31675834	508	vesicular material	20	*	T	A	1949	0.031298	*	*	*
	lib03327	SRR31675834	508	vesicular material	21	*	C	T	3416	0.017564	*	*	*
	lib03327	SRR31675834	508	vesicular material	22	*	T	G	3501	0.018852	*	*	*
	lib03327	SRR31675834	508	vesicular material	23	*	C	A	3674	0.016331	*	*	*
	lib03327	SRR31675834	508	vesicular material	25	*	T	A	3741	0.018712	*	*	*
	lib03327	SRR31675834	508	vesicular material	33	*	A	G	5756	0.008339	*	*	*
	lib03327	SRR31675834	508	vesicular material	522	*	A	G	9905	0.226956	*	*	*
	lib03327	SRR31675834	508	vesicular material	548	*	C	T	10761	0.19868	*	*	*
	lib03327	SRR31675834	508	vesicular material	844	*	T	C	12566	0.006366	*	*	*
	lib03327	SRR31675834	508	vesicular material	2050	VP2	C	A	27877	0.015676	missense	Thr33Asn	33/218
	lib03327	SRR31675834	508	vesicular material	2386	VP2	A	G	26757	0.007138	missense	His145Arg	145/218
	lib03327	SRR31675834	508	vesicular material	2772	VP3	C	T	25031	0.179497	missense	Arg56Cys	56/220
	lib03327	SRR31675834	508	vesicular material	2785	VP3	G	A	28747	0.805997	missense	Gly60Asp	60/220
	lib03327	SRR31675834	508	vesicular material	2993	VP3	T	C	9012	0.197625	synonymous	Gly129Gly	129/220
	lib03327	SRR31675834	508	vesicular material	3980	2B	A	G	16241	0.182747	synonymous	Ser9Ser	9/154
	lib03327	SRR31675834	508	vesicular material	5074	2C	C	T	31449	0.782569	missense	Pro220Leu	220/318
	lib03327	SRR31675834	508	vesicular material	5522	3A	T	C	17812	0.235235	synonymous	Ala5VP4la	51/153
	lib03327	SRR31675834	508	vesicular material	5917	3B2	T	C	16048	0.024925	missense	Met7Thr	7/24
	lib03327	SRR31675834	508	vesicular material	6836	3D	C	T	13404	0.836094	synonymous	Leu52Leu	52/470
	lib03327	SRR31675834	508	vesicular material	6914	3D	T	C	15777	0.01743	synonymous	Ala78Ala	78/470
	lib03327	SRR31675834	508	vesicular material	7613	3D	C	T	15074	0.021958	synonymous	Asn31VP4sn	311/470
	lib03327	SRR31675834	508	vesicular material	8112	*	T	C	4164	0.022574	*	*	*
	lib03327	SRR31675834	508	vesicular material	8114	*	G	A	3847	0.010918	*	*	*
	lib03328	SRR31675833	509	vesicular material	22	*	T	C	7087	0.109778	*	*	*
	lib03328	SRR31675833	509	vesicular material	1361	leader	T	C	25828	0.006737	synonymous	Ile89Ile	89/201
	lib03328	SRR31675833	509	vesicular material	1565	leader	C	A	59400	0.057323	missense	Asn157Lys	157/201
	lib03328	SRR31675833	509	vesicular material	2111	VP2	C	T	46295	0.997365	synonymous	Thr53Thr	53/218
	lib03328	SRR31675833	509	vesicular material	2386	VP2	A	G	39235	0.006117	missense	His145Arg	145/218
	lib03328	SRR31675833	509	vesicular material	2785	VP3	G	A	36691	0.997901	missense	Gly60Asp	60/220
	lib03328	SRR31675833	509	vesicular material	3910	2A	T	C	20225	0.997231	missense	Phe4Ser	4/18
	lib03328	SRR31675833	509	vesicular material	4811	2C	T	C	37492	0.132375	synonymous	Thr132Thr	132/318
	lib03328	SRR31675833	509	vesicular material	8112	*	T	C	4565	0.024096	*	*	*
	lib03328	SRR31675833	509	vesicular material	8114	*	G	A	4143	0.01062	*	*	*
	lib03328	SRR31675833	509	vesicular material	8118	*	A	G	1609	0.044127	*	*	*
	lib03329	SRR31675832	662	vesicular material	20	*	T	A	3134	0.018507	*	*	*
	lib03329	SRR31675832	662	vesicular material	25	*	T	A	6999	0.010001	*	*	*
	lib03329	SRR31675832	662	vesicular material	139	*	A	G	8474	0.007671	*	*	*
	lib03329	SRR31675832	662	vesicular material	172	*	A	G	7637	0.030771	*	*	*
	lib03329	SRR31675832	662	vesicular material	653	*	C	T	18598	0.016615	*	*	*
	lib03329	SRR31675832	662	vesicular material	865	*	A	G	16809	0.017074	*	*	*
	lib03329	SRR31675832	662	vesicular material	1024	*	T	C	13000	0.011769	*	*	*
	lib03329	SRR31675832	662	vesicular material	1071	*	C	T	14998	0.009135	*	*	*
	lib03329	SRR31675832	662	vesicular material	1406	leader	T	A	22956	0.007972	synonymous	Val104Val	104/201
	lib03329	SRR31675832	662	vesicular material	2261	VP2	C	T	48469	0.007572	synonymous	Asn103Asn	103/218
	lib03329	SRR31675832	662	vesicular material	2346	VP2	A	G	50227	0.007207	missense	Ile132Val	132/218
	lib03329	SRR31675832	662	vesicular material	2772	VP3	C	T	34766	0.997987	missense	Arg56Cys	56/220
	lib03329	SRR31675832	662	vesicular material	2981	VP3	C	T	21351	0.008852	synonymous	Tyr125Tyr	125/220
	lib03329	SRR31675832	662	vesicular material	3224	VP3	T	C	30934	0.087186	synonymous	Gly206Gly	206/220
	lib03329	SRR31675832	662	vesicular material	4490	2C	C	T	26588	0.996577	synonymous	Ala25Ala	25/318
	lib03329	SRR31675832	662	vesicular material	4658	2C	G	A	27160	0.049337	synonymous	Gly81Gly	81/318
	lib03329	SRR31675832	662	vesicular material	5117	2C	C	T	50339	0.997874	synonymous	Ser234Ser	234/318
	lib03329	SRR31675832	662	vesicular material	5805	3A	G	A	35678	0.00597	missense	Val146Met	146/153
	lib03329	SRR31675832	662	vesicular material	7055	3D	G	A	10599	0.016228	synonymous	Gly125Gly	125/470
	lib03329	SRR31675832	662	vesicular material	7910	3D	T	C	6120	0.006373	synonymous	Ala410Ala	410/470
	lib03329	SRR31675832	662	vesicular material	8112	*	T	C	5005	0.015584	*	*	*
	lib03329	SRR31675832	662	vesicular material	8114	*	G	A	4517	0.010184	*	*	*
	lib03329	SRR31675832	662	vesicular material	8116	*	A	C	2854	0.035739	*	*	*
	lib03329	SRR31675832	662	vesicular material	8118	*	A	G	1871	0.039551	*	*	*
	lib03329	SRR31675832	662	vesicular material	8135	*	T	C	1005	0.012935	*	*	*
