# Supplementary material for: Distinct mutations emerge in the genome of serotype O foot-and-mouth disease virus during persistence in cattle
Source: J Virol. 2025 Feb 7;99(3):e01422-24. doi: 10.1128/jvi.01422-24 (PMC11915810; doi:10.1128/jvi.01422-24)
Supplement: Table S2 — Non-synonymous consensus-level amino acid variants detected during the acute phase of FMDV infection. [file jvi.01422-24-s0003.xlsx]

## Sheet: Supplementary Table S2
	Supplementary Table S2: Non-synonymous consensus-level amino acid variants detected during acute phase of FMDV infection. The protein position is shown with respect to the reference sequence of the inoculum O/FRA/1/2001 (OV121130).
	Animal ID	Treatment	Virus isolation after 28 dpi	Sample material	days post infection	VP3			VP1		2A	2C	3D	Protein
						56	60	173	108	195	4	220	378	Position (aa)
	Inoculum O/FRA/1/2001					R	G	D	H	H	F	P	H
	190	CAV-2-FMD i.n.	+	vesicular	3	R	G	D	H	H	F	P	H
				nasal	4	R	G	D	H	Q	F	P	H
				serum	4	R	G	D	H	Q	F	P	H
	191	PBS i.n.	+	vesicular	3	R	G	D	H	H	F	P	H
				nasal	4	C	G	D	H	H	F	P	H
				serum	4	C	G	D	H	H	F	P	H
	196	PBS i.n.	+	nasal	4	C	G	D	H	H	F	P	H
				serum	6	C	G	D	H	H	F	P	H
	425	CAV-2-FMD i.n.	+	vesicular	3	C	G	D	H	H	F	P	Y
				nasal	4	R	G	D	H	H	F	P	H
				serum	5	R	G	D	H	L	F	P	H
	506	CAV-2-FMD i.n.	+	nasal	5	C	G	D	H	H	F	P	Y
				serum	5	R	G	D	H	H	F	P	Y
	507	PBS i.n.	+	nasal	4	C	G	D	R	H	F	P	H
				serum	6	C	G	D	R	H	F	P	H
	508	CAV-2-FMD i.m.	+	vesicular	3	R	D	D	H	H	F	L	H
				nasal	5	R	D	D	H	H	F	L	H
				serum	5	R	G	D	H	H	F	L	H
	509	CAV-2-FMD i.n.	+	vesicular	3	R	D	D	H	H	S	P	H
				nasal	4	R	D	D	H	H	S	P	H
				serum	5	R	D	D	H	H	S	P	H
	510	CAV-2-FMD i.m.	+	nasal	5	C	G	D	H	H	F	P	H
				serum	5	C	G	D	H	H	F	P	H
	662	CAV-2-FMD i.n.	+	vesicular	3	C	G	D	H	H	F	P	H
				nasal	4	C	G	D	H	H	F	P	H
				serum	5	C	G	D	H	H	F	P	H
	663	CAV-2-FMD i.n.	+	nasal	5	L	G	D	H	H	F	P	H
				serum	5	L	G	D	H	H	F	P	H
	669	CAV-2-FMD i.m.	+	nasal	6	L	G	D	H	H	F	P	H
				serum	6	C	G	N	H	H	F	P	H
	945	PBS i.n.	+	nasal	3	C	G	D	H	H	F	P	H
				serum	3	C	G	D	H	H	F	P	H
	946	CAV-2-FMD i.n.	+	nasal	4	R	D	D	H	H	S	P	H
				serum	3	R	G	D	H	L	F	P	H
	758	infection study	+	saliiva	5	C	G	D	H	H	F	P	H
				nasal	6	C	G	D	H	H	F	P	H
				serum	6	C	G	D	H	H	F	P	H
	773	infection study	+	saliiva	6	C	G	D	H	H	F	P	H
				nasal	6	C	G	D	H	H	F	P	H
				serum	6	C	G	D	H	H	F	P	H
