# Supplementary material for: Distinct mutations emerge in the genome of serotype O foot-and-mouth disease virus during persistence in cattle
Source: J Virol. 2025 Feb 7;99(3):e01422-24. doi: 10.1128/jvi.01422-24 (PMC11915810; doi:10.1128/jvi.01422-24)
Supplement: Table S3 — Primers. [file jvi.01422-24-s0004.xlsx]

## Sheet: Supplementary Table S3
	Supplementary Table S3: Primer pairs covering the entire ORF of FMDV O/FRA/1/2001 (OV121130)
	Primer Mix	Primer Name	Sequence	Coding Region
	FMD Mix 3 (Dill et al. 2017)	FMD 1174_F	AAGGTGACAYTGADACTGGTAC	5'UTR
		FMD 2063_R	ATGGAGTTYTGGTACTGYTGCAT	VP4
	Pb Mix 11	Pb-1215-F	ACTCCAGGCCCAACAAACA	Lpro
		Pb-2062-R	GCTCACAAAGTCCTCAGCTG	VP2
	Pb Mix 2	Pb-1927-F	GTCTTTTCGGCGCTCTTCTT	VP4
		Pb-2957-R	ATGCAATCATGTAACGCGCT	VP3
	Pb Mix 3	Pb-2794-F	TGACCACAAAGACGGACTCA	VP3
		Pb-3754-R	GGCTTTGATGGCACCGTAAT	VP1
	Pb Mix 5	Pb-3606-F	CTTGCACTGCCTTACACGG	VP1
		Pb-4580-R	ACTTGCTTGGGTCGTTGAGA	2C
	Pb Mix 12	Pb-4198-F	CAGTCCTTGTGGCCATCATG	2B
		Pb-5168-R	CTGGGTTGGTGTGGGTATCT	2C
	Pb Mix 13	Pb-4980-F	CTCGAGGACAAAGGCAAACC	2C
		Pb-5908-R	CTGTCTCTCCATCGGACCAG	3B2
	Pb Mix 8	Pb-5814-F	CCACAAGCTGAAGGACCCTA	3A/3B1
		Pb-6693-R	CGCTCCTCAACATCTCTGGT	3D
	Pb Mix 9	Pb-6560-F	GACTTTCATCGTCGGCACTC	3C
		Pb-7484-R	TCAGGATCCACTCAGCGTTT	3D
	Pb Mix 10	Pb-7290-F	TCAAACAACGGACCGCAAAT	3D
		Pb-8134-R	ACTTTTCACTCCTACGGCGT	3'UTR
